# Supplementary material for: Anatomical mapping and quantitative functional analysis of lower limb lymphatic flow in normal cynomolgus monkeys using indocyanine green lymphography
Source: PLoS One. 2025 Dec 18;20(12):e0338516. doi: 10.1371/journal.pone.0338516 (PMC12714227; doi:10.1371/journal.pone.0338516)
Supplement: S1 Table — Excel spreadsheet containing individual values for all animals and limbs (medial and lateral pathways). (XLSX) [file pone.0338516.s001.xlsx]

## Sheet: Medial Pathway (Timecourse)
Monkey_ID	Limb	Peak_Frequency(min^-1)_5min	Peak_Frequency(min^-1_10min	Peak_Frequency(min^-1_15min	Wavelet_Mean_Frequency(min^-1)_5min	Wavelet_Mean_Frequency(min^-1)_10min	Wavelet_Mean_Frequency(min^-1)_15min	IFSD(%)_5min	IFSD(%)_10min	IFSD(%)_15min	Amplitude(min^-1)_5min	Amplitude(min^-1)_10min	Amplitude(min^-1)_15min	Wavelet Amplitude(min^-1)_5min	Wavelet Amplitude(min^-1)_10min	Wavelet Amplitude(min^-1)_15min	Mean Intensity(min^-1)_5min	Mean Intensity(min^-1)_10min	Mean Intensity(min^-1)_15min
1	Rt	2.71357	2.10444	2.89833	4.26007	4.1184	3.87765	75.9855	77.4582	79.2046	0.0333404	0.0475974	0.0371897	0.0129927	0.0163596	0.0139353	0.197595	0.177956	0.187222
1	Lt	1.80905	2.17459	2.09346	4.21844	4.38075	4.55026	77.1466	70.8322	64.1562	0.0259791	0.0420782	0.0408056	0.0142263	0.0146405	0.0141049	0.144815	0.237627	0.218187
2	Rt	2.32701	2.61372	2.32927	5.92733	6.49705	6.06723	62.7017	52.7274	39.0446	0.0474697	0.0369965	0.0441408	0.0164891	0.0157733	0.0185798	0.269824	0.194316	0.182932
2	Lt	2.50855	2.6408	3.24567	5.70823	5.97065	6.38677	69.0707	46.7295	72.096	0.0378855	0.0348969	0.0382868	0.0134256	0.0136857	0.0158882	0.121039	0.166498	0.173217
3	Rt	1.95703	2.14571	2.76291	5.43749	4.79836	5.44645	64.7274	97.008	83.5827	0.0383615	0.0276224	0.0400852	0.0114874	0.0105838	0.0122082	0.137372	0.132136	0.137317
3	Lt	2.71801	2.74699	2.54494	4.53905	5.37803	5.92328	63.8621	53.1627	50.3993	0.0337045	0.0319866	0.0291906	0.0119441	0.0126922	0.0110087	0.202093	0.187242	0.191003
4	Rt	1.92252	2.25908	2.27541	4.84694	4.55052	4.40069	74.6647	66.0129	94.3259	0.0363169	0.040682	0.0487282	0.0116636	0.0174053	0.0150756	0.188681	0.197528	0.204521
4	Lt	2.66262	2.07047	2.19646	4.30972	4.16426	5.55149	54.3335	75.5442	49.9199	0.0450788	0.0344572	0.0531307	0.0150128	0.0166939	0.0192322	0.143567	0.142128	0.163737
5	Rt	2.59909	2.03548	1.93058	4.19762	4.07368	4.33055	85.2045	89.4667	72.1987	0.0436306	0.039977	0.0456317	0.0177592	0.0222915	0.0153388	0.173615	0.153126	0.11778
5	Lt	1.77513	2.37881	2.38155	4.97462	4.44052	5.16358	88.7084	95.3507	85.1666	0.0392064	0.0507964	0.0462641	0.0127006	0.0152526	0.0145116	0.198427	0.197882	0.179486

## Sheet: Lateral Pathway (Timecourse)
Monkey_ID	Limb	Peak_Frequency(min^-1)_5min	Peak_Frequency(min^-1_10min	Peak_Frequency(min^-1_15min	Wavelet_Mean_Frequency(min^-1)_5min	Wavelet_Mean_Frequency(min^-1)_10min	Wavelet_Mean_Frequency(min^-1)_15min	IFSD(%)_5min	IFSD(%)_10min	IFSD(%)_15min	Amplitude(min^-1)_5min	Amplitude(min^-1)_10min	Amplitude(min^-1)_15min	Wavelet Amplitude(min^-1)_5min	Wavelet Amplitude(min^-1)_10min	Wavelet Amplitude(min^-1)_15min	Mean Intensity(min^-1)_5min	Mean Intensity(min^-1)_10min	Mean Intensity(min^-1)_15min
1	Rt	2.10213	2.46167	1.75044	3.52798	2.75547	4.51786	72.2891	76.1193	71.7586	0.0256532	0.0295962	0.0279596	0.0126461	0.0124795	0.0112418	0.192107	0.183319	0.181401
1	Lt	2.05612	2.20705	2.09466	3.15919	2.78559	4.43209	69.8137	83.5566	79.3643	0.017763	0.0235512	0.0228852	0.0109636	0.0127063	0.0142504	0.145045	0.210826	0.192483
2	Rt	2.28093	2.66974	2.05031	3.58859	4.13726	3.34147	84.7223	80.4501	81.6366	0.0272992	0.0305583	0.0257736	0.0118086	0.0133726	0.017808	0.162329	0.21619	0.17213
2	Lt	1.84739	2.12561	2.23063	4.54264	3.70978	3.87809	60.4464	93.0466	105.763	0.024223	0.0140852	0.0221994	0.0149161	0.0138004	0.0125762	0.189032	0.159276	0.143264
3	Rt	2.30879	2.60258	2.20449	4.6227	4.35494	4.11663	61.0448	61.0448	83.6841	0.0217133	0.0224113	0.0205007	0.0127615	0.0120743	0.0106608	0.196797	0.257694	0.239008
3	Lt	2.04829	2.33315	1.80796	3.50057	5.06657	4.97226	91.5247	73.94	70.5438	0.0275454	0.0282235	0.0285459	0.0124677	0.00951255	0.0114053	0.142648	0.163398	0.111781
4	Rt	1.78437	1.89144	2.00926	2.82822	2.60055	3.99975	95.1188	84.6615	79.2017	0.0179807	0.0202932	0.0212644	0.00850426	0.0118635	0.0127499	0.148607	0.149283	0.154587
4	Lt	1.93441	1.86247	1.83495	3.26138	3.64441	3.20931	53.2248	57.7669	72.303	0.0292147	0.0207337	0.020095	0.013914	0.0122476	0.0110919	0.257156	0.253706	0.247673
5	Rt	1.92892	1.59566	1.85755	3.8561	3.64086	5.70751	96.4986	86.818	88.6244	0.0266749	0.0287904	0.026414	0.0135812	0.0186081	0.0113899	0.184564	0.207637	0.164804
5	Lt	1.90059	1.9175	1.87608	3.44333	4.5466	3.30957	88.6244	91.5836	105.382	0.0191357	0.026057	0.0202622	0.0119553	0.012808	0.0158529	0.129501	0.13512	0.16255

## Sheet: Limb-averaged functional metric
Monkey_ID	Limb	Pathway	Peak_Frequency(min^-1)	Wavelet_Mean_Frequency(min^-1)	IFSD(%)	Amplitude(min^-1)	Wavelet Amplitude(min^-1)	Mean Intensity(min^-1)
1	Rt	Medial	2.57211	4.08537	77.5494	0.0393759	0.0144292	0.187591
1	Lt	Medial	2.0257	4.38315	70.7117	0.0362876	0.0143239	0.20021
2	Rt	Medial	2.42333	6.16387	51.4912	0.042869	0.0169474	0.215691
2	Lt	Medial	2.79834	6.02188	62.632	0.0370231	0.0143332	0.153584
3	Rt	Medial	2.28855	5.22743	81.7727	0.0353564	0.0114265	0.135608
3	Lt	Medial	2.66998	5.28012	55.808	0.0316272	0.0118817	0.193446
4	Rt	Medial	2.15233	4.59938	78.3345	0.041909	0.0147149	0.19691
4	Rt	Medial	2.30985	4.67516	59.9326	0.0442223	0.0169796	0.149811
5	Lt	Medial	2.18838	4.20062	82.29	0.0430798	0.0184631	0.148174
5	Rt	Medial	2.1785	4.85958	89.7419	0.0454223	0.0141549	0.191932
1	Lt	Lateral	2.10474	3.60044	73.389	0.0277363	0.0121225	0.185609
1	Rt	Lateral	2.11928	3.45896	77.5782	0.0213998	0.0126401	0.182784
2	Lt	Lateral	2.33366	3.68911	82.2696	0.027877	0.0143297	0.18355
2	Rt	Lateral	2.06788	4.0435	86.4187	0.0201692	0.0137642	0.163857
3	Rt	Lateral	2.37196	4.36476	71.3174	0.0215418	0.0118322	0.231166
3	Lt	Lateral	2.06313	4.51313	78.6695	0.0281049	0.0111285	0.139276
4	Rt	Lateral	1.89502	3.14284	86.3274	0.0198461	0.0110392	0.150826
4	Lt	Lateral	1.87728	3.3717	61.0983	0.0233478	0.0124178	0.252845
5	Rt	Lateral	1.79404	4.40149	79.2597	0.0272931	0.0145264	0.185668
5	Lt	Lateral	1.89805	3.7665	95.1966	0.0218183	0.0135388	0.14239
